# Supplementary material for: A Re-Evaluation of Olive Fruit Fly Organophosphate-Resistant Ace Alleles in Iberia, and Field-Testing Population Effects after in-Practice Dimethoate Use
Source: Insects. 2019 Aug 1;10(8):232. doi: 10.3390/insects10080232 (PMC6723829; doi:10.3390/insects10080232)
Supplement: Supplementary file 1 [file insects-10-00232-s001.zip]

Archive with 3 entries (3 files):
- Figure S1_.tif
- Table S1.xls
- Table S2.docx
