# Supplementary material for: A Re-Evaluation of Olive Fruit Fly Organophosphate-Resistant Ace Alleles in Iberia, and Field-Testing Population Effects after in-Practice Dimethoate Use
Source: Insects. 2019 Aug 1;10(8):232. doi: 10.3390/insects10080232 (PMC6723829; doi:10.3390/insects10080232)
Supplement: Supplementary file 1 [file insects-10-00232-s001.zip › Table S1.xls]

## Sheet: Folha1
	Supplemental Table 1
	Distributions of the I214V and G488S Bactrocera oleae Ace gene substitutions at sampling set II.
	S: OP-sensitive alleles (coding for 214I and 488G); R: OP-resistant alleles (coding for 214V and 488S).
	Geographic coordenates in the system ETRS89/Portugal TM06
	code	Genotype			Geographic coordinates
		SS/SS	SR/SR	RR/RR	x	y
	P154	0	1	4	-13719	-75410
	P146	0	3	2	-1673	-88088
	P160	0	1	4	28026	-82021
	P169	0	3	2	61612	-82711
	P174	0	0	3	86688	-84706
	P114	0	2	2	-30676	-109093
	P122	0	2	3	18775	-96371
	P127	0	2	3	35109	-101285
	P134	0	2	2	62989	-107069
	P102	0	1	4	-225	-126762
	P95	0	5	0	49451	-128678
	P91	0	2	3	55862	-126182
	P69	0	1	1	6200	-175670
	P59	0	0	2	32888	-169366
	P6	0	2	2	-2306	-198370
	P13	0	3	1	31034	-181899
	P19	0	4	1	59601	-193691
	P148	0	3	2	119	-80770
	P152	0	4	1	-9005	-70972
	P161	0	3	2	28928	-73851
	P170	1	3	1	70475	-83259
	P180	1	3	1	91166	-72423
	P116	1	2	2	-25893	-105267
	P144	0	2	3	-5847	-108032
	P129	0	1	3	36111	-99392
	P142	0	1	3	77793	-101973
	P103	0	2	1	10212	-126730
	P103	0	2	1	10212	-126730
	P16	0	2	3	45355	-189390
	P21	2	2	1	64401	-195958
	P58	0	1	4	43397	-171890
	P7	1	4	0	-1789	-198813
	P89	0	2	3	53819	-131745
	P153	0	2	3	-13941	-75341
	P150	0	0	5	2517	-77833
	P165	0	2	3	39504	-76746
	P171	0	2	3	72710	-77832
	P175	0	0	2	85220	-86279
	P113	0	2	3	-32015	-109003
	P123	0	1	4	20769	-96787
	P128	2	2	1	36469	-100079
	P132	0	2	3	62383	-99550
	P101	1	2	2	-1875	-125757
	P98	0	0	5	43681	-134616
	P88	1	2	2	55893	-135441
	P70	1	2	2	127	-174556
	P62	1	2	2	26511	-161332
	P49	0	2	3	61081	-169878
	P4	1	2	2	3163	-191212
	P11	0	1	4	28676	-189516
	P156	0	3	2	-31710	-79786
	P145	1	0	4	-1580	-88718
	P162	2	1	2	28162	-69752
	P168	2	2	1	55576	-79741
	P157	0	4	1	85682	-83952
	P115	0	3	1	-28871	-109691
	P143	2	2	1	-6279	-112459
	P159	3	1	1	26676	-94144
	P104	0	3	2	-3092	-142455
	P97	0	3	1	46481	-129220
	P92	0	1	2	56604	-124593
	P71	1	2	0	-910	-166687
	P81	0	0	5	38027	-149904
	P3	0	2	2	4442	-188136
	P48	0	0	3	70455	-170321
	P9	1	2	2	30035	-192715
	P73	1	2	0	-6666	-159018
	P49	1	1	3	61081	-169878
	P99	0	1	0	33502	-130248
	P137	0	1	0	68367	-116995
	P24	0	0	1	71761	-191008
